# Supplementary material for: Effect of Dry-Aging on Quality and Palatability Attributes and Flavor-Related Metabolites of Pork Loins
Source: Foods. 2021 Oct 19;10(10):2503. doi: 10.3390/foods10102503 (PMC8535753; doi:10.3390/foods10102503)
Supplement: Supplementary file 1 [file foods-10-02503-s001.zip]

Archive with 1 entries (1 files):
- foods-1411870-supplementary.pdf
